# Supplementary material for: The Peroxisome Proliferator-Activated Receptor α- Agonist Gemfibrozil Promotes Defense Against Mycobacterium abscessus Infections
Source: Cells. 2020 Mar 6;9(3):648. doi: 10.3390/cells9030648 (PMC7140404; doi:10.3390/cells9030648)
Supplement: Supplementary file 1 [file cells-09-00648-s001.zip]

Archive with 3 entries (3 files):
- Revised supplementary Figure legends ver1.1.docx
- Supple Figures.pdf
- Supplementary table 1.docx
